# Supplementary material for: Nomogram integrating gene expression signatures with clinicopathological features to predict survival in operable NSCLC: a pooled analysis of 2164 patients
Source: J Exp Clin Cancer Res. 2017 Jan 5;36:4. doi: 10.1186/s13046-016-0477-x (PMC5216590; doi:10.1186/s13046-016-0477-x)
Supplement: Additional file 3: — Univariable associations of clinicopathologic and genomic factors with risk of 5-year overall mortality in the training set. (XLSX 12 kb) [file 13046_2016_477_MOESM3_ESM.xlsx]

## Sheet: Sheet1
Supplement Table 2: Univariable associations of clinicopathologic and genomic factors with risk of 5-year overall mortality in the training set.†
Variable		Univariate analysis
		HR（95% CI）	P value
Age	<65	Reference	<0.001
	≥65	1.36(1.16-1.61)	<0.001
Gender	Female	Reference	0.012
	Male	1.25(1.05-1.48)	0.012
Histology	Adenocarcinoma	Reference	0.098
	Squamous cell carcinoma	1.11(0.91-1.35)	0.312
	Others	1.32(1.02-1.70)	0.033
TNM6th stage	IA	Reference	<0.001
	IB	1.55(1.22-1.97)	<0.001
	II	2.39(1.86-3.07)	<0.001
	IIIA	4.21(3.22-5.50)	<0.001
Combined prognostic classifier	Absence	Reference	<0.001
	Uncertainty	1.65(1.32-2.06)	<0.001
	Presence	2.92(2.33-3.66)	<0.001
Non-overlapping signature	Absence	Reference	<0.001
	Uncertainty	1.54(1.23-1.93)	<0.001
	Presence	2.73(2.19-3.41)	<0.001
Robust gene signature	Absence	Reference	<0.001
	Uncertainty	1.50(1.20-1.87)	<0.001
	Presence	2.20(1.80-2.68)	<0.001
Poor survival siganture	Absence	Reference	<0.001
	Uncertainty	1.68(1.36-2.08)	<0.001
	Presence	2.54(2.03-3.19)	<0.001
72 gene classifier	Absence	Reference	<0.001
	Uncertainty	1.50(1.21-1.85)	<0.001
	Presence	1.82(1.48-2.24)	<0.001
Recurrence signature	Absence	Reference	<0.001
	Uncertainty	1.69(1.32-2.18)	<0.001
	Presence	2.69(2.03-3.56)	<0.001
CIN70 signature	Absence	Reference	<0.001
	Uncertainty	2.06(1.59-2.68)	<0.001
	Presence	1.91(1.59-2.30)	<0.001
Cell cycle signature	Absence	Reference	<0.001
	Uncertainty	1.61(1.19-2.17)	0.002
	Presence	1.83(1.53-2.18)	<0.001
Hypoxia signature	Absence	Reference	<0.001
	Uncertainty	1.35(1.07-1.70)	0.01
	Presence	2.14(1.76-2.60)	<0.001
Malignancy-risk signature	Absence	Reference	<0.001
	Uncertainty	1.19(0.86-1.65)	0.286
	Presence	1.86(1.35-2.57)	<0.001
Invasiveness gene signature	Absence	Reference	<0.001
	Uncertainty	1.67(1.28-2.18)	<0.001
	Presence	2.19(1.64-2.92)	<0.001
Wound signature	Absence	Reference	<0.001
	Uncertainty	1.31(1.05-1.64)	0.018
	Presence	2.01(1.62-2.50)	<0.001
Metastatic signature	Absence	Reference	<0.001
	Uncertainty	1.14(0.76-1.71)	0.522
	Presence	1.81(1.17-2.78)	0.007
Metabolism proteome signature	Absence	Reference	<0.001
	Uncertainty	1.26(1.01-1.58)	0.042
	Presence	1.89(1.50-2.37)	<0.001
Hypoxia metagene	Absence	Reference	<0.001
	Uncertainty	1.41(1.14-1.74)	0.002
	Presence	1.94(1.56-2.41)	<0.001
CAFs signature	Absence	Reference	0.12
	Uncertainty	1.47(0.99-2.20)	0.059
	Presence	1.52(0.97-2.38)	0.068
HRD signature	Absence	Reference	<0.001
	Uncertainty	0.66(0.56-0.79)	<0.001
	Presence	0.56(0.43-0.72)	<0.001
Lactic acidosis response signature	Absence	Reference	<0.001
	Uncertainty	0.70(0.57-0.84)	<0.001
	Presence	0.61(0.50-0.75)	<0.001
Angiogenesis Signature	Absence	Reference	<0.001
	Uncertainty	0.76(0.62-0.94)	0.012
	Presence	0.59(0.47-0.74)	<0.001
Angiogenic singature	Absence	Reference	<0.001
	Uncertainty	0.68(0.54-0.84)	<0.001
	Presence	0.53(0.39-0.71)	<0.001
PTEN signature	Absence	Reference	<0.001
	Uncertainty	1.15(0.87-1.51)	0.318
	Presence	1.58(1.20-2.09)	0.001
TGF-βsignature	Absence	Reference	0.217
	Uncertainty	1.16(0.86-1.57)	0.33
	Presence	1.37(0.95-1.96)	0.09
Ras signature	Absence	Reference	0.014
	Uncertainty	1.17(0.88-1.58)	0.282
	Presence	1.49(1.09-2.04)	0.013
Myc signature	Absence	Reference	<0.001
	Uncertainty	0.73(0.59-0.90)	0.003
	Presence	1.15(0.92-1.45)	0.225
E2F3 signature	Absence	Reference	0.013
	Uncertainty	0.81(0.54-1.22)	0.316
	Presence	1.16(0.74-1.84)	0.516
β-catenin signature	Absence	Reference	0.88
	Uncertainty	1.11(0.61-2.02)	0.726
	Presence	0.93(0.26-3.31)	0.915
Src signature	Absence	Reference	0.843
	Uncertainty	0.90(0.52-1.56)	0.708
	Presence	0.76(0.29-1.99)	0.577
Neutrophils/plasma cells	Low	Reference	<0.001
	Medium	1.22(0.99-1.51)	0.061
	High	1.56(1.27-1.91)	<0.001
†Hazard ratio (HR) estimated by Cox proportional hazards regression. All statistical tests were two-sided. CI= confidence interval.
