# Supplementary material for: Nomogram integrating gene expression signatures with clinicopathological features to predict survival in operable NSCLC: a pooled analysis of 2164 patients
Source: J Exp Clin Cancer Res. 2017 Jan 5;36:4. doi: 10.1186/s13046-016-0477-x (PMC5216590; doi:10.1186/s13046-016-0477-x)
Supplement: Additional file 4: — Prognostic value of the three genomic factors within mutational subsets of NSCLC in the overall pooled dateses, training set and validation set. (XLSX 12 kb) [file 13046_2016_477_MOESM4_ESM.xlsx]

## Sheet: Sheet1
Supplement Table 3: Prognostic value of the 3 genomic factors within mutational subsets of NSCLC in the overall pooled dateses, training set and validation set.†
Combined prognostic classifier
Gene	Status	Overall			Training set			Validation set
		n	HR(95% CI)	P	n	HR(95% CI)	P	n	HR(95% CI)	P
EGFR	mutant	181	2.21(1.49-3.29)	0.0001	54	2.19(1.25-3.84)	0.0062	127	3.69(1.80-7.57)	0.0004
	wild type	157	2.30(1.45-3.64)	0.0004	58	2.28(1.21-4.28)	0.0104	99	2.70(1.27-5.72)	0.0095
KRAS	mutant	45	2.61(1.03-6.64)	0.044	15	-	-	30	1.82(0.70-4.73)	0.2176
	wild type	330	2.03(1.58-2.61)	<0.0001	67	1.86(1.19-2.91)	0.0069	263	2.25(1.64-3.07)	<0.0001
TP53	mutant	170	1.50(1.09-2.07)	0.0123	116	1.53(1.03-2.27)	0.0357	54	1.43(0.81-2.52)	0.2228
	wild type	72	1.57(0.92-2.69)	0.1002	62	1.97(1.09-3.53)	0.0239	10	-	-
ALK fusion	yes	11	-	-	-	-	-	11	-	-
	no	215	3.58(2.10-6.09)	<0.0001	-	-	-	215	3.58(2.10-6.09)	<0.0001
Non-overlapping signature
Gene	Status	Overall			Training set			Validation set
		n	HR(95% CI)	P	n	HR(95% CI)	P	n	HR(95% CI)	P
EGFR	mutant	181	2.72(1.69-4.37)	<0.0001	54	2.49(1.40-4.44)	0.0019	127	2.80(1.28-6.11)	0.0096
	wild type	157	2.04(1.31-3.17)	0.0016	58	2.39(1.28-4.45)	0.0062	99	1.92(1.01-3.65)	0.0468
KRAS	mutant	45	3.50(1.17-10.46)	0.0251	15	-	-	30	3.49(0.92-13.32)	0.0668
	wild type	330	2.38(1.78-3.18)	<0.0001	67	2.92(1.75-4.88)	<0.0001	263	2.22(1.56-3.14)	<0.0001
TP53	mutant	170	1.62(1.21-2.16)	0.0012	116	1.62(1.16-2.28)	0.0052	54	1.57(0.90-2.77)	0.1149
	wild type	72	1.04(0.58-1.84)	0.9006	62	1.29(0.70-2.37)	0.412	10	-	-
ALK fusion	yes	11	-	-	-	-	-	11	-	-
	no	215	2.60(1.56-4.32)	0.0002	-	-	-	215	2.60(1.56-4.32)	0.0002
Neutrophils/Plasma cells
Gene	Status	Overall			Training set			Validation set
		n	HR(95% CI)	P	n	HR(95% CI)	P	n	HR(95% CI)	P
EGFR	mutant	181	1.19(0.79-1.79)	0.4095	54	1.13(0.64-1.99)	0.6691	127	1.36(0.71-2.61)	0.3581
	wild type	157	1.35(0.90-2.02)	0.1488	58	1.21(0.74-1.98)	0.4541	99	1.91(0.95-3.83)	0.068
KRAS	mutant	45	0.74(0.38-1.44)	0.3828	15	-	-	30	0.46(0.17-1.22)	0.1185
	wild type	330	1.23(0.95-1.59)	0.1171	67	1.10(0.68-1.79)	0.6958	263	1.27(0.93-1.73)	0.1257
TP53	mutant	170	0.77(0.59-1.01)	0.0605	116	0.78(0.56-1.08)	0.133	54	0.78(0.49-1.25)	0.3058
	wild type	72	1.89(1.06-3.37)	0.0299	62	1.61(0.87-2.97)	0.1317	10	-	-
ALK fusion	yes	11	-	-	-	-	-	11	-	-
	no	215	1.58(0.99-2.52)	0.0552	-	-	-	215	1.58(0.99-2.52)	0.0552
†Two-sided likelihood ratio test. HR, hazard ratio; CI, confidence interval; –, no data or too few samples for test.
